# Supplementary material for: The Diagnostic Value of PI-RADS v2.1 in Patients with a History of Transurethral Resection of the Prostate (TURP)
Source: Curr Oncol. 2022 Sep 5;29(9):6373–82. doi: 10.3390/curroncol29090502 (PMC9497547; doi:10.3390/curroncol29090502)
Supplement: Supplementary file 1 [file curroncol-29-00502-s001.zip]

Archive with 1 entries (1 files):
- curroncol-1862900-supplementary.pdf
